# Supplementary material for: Dual-Targeted Therapy in HER2-Overexpressing Breast Cancer with Trastuzumab and Novel Cholesterol-Based Nioplexes Silencing Mcl-1
Source: Pharmaceutics. 2023 Oct 4;15(10):2424. doi: 10.3390/pharmaceutics15102424 (PMC10610066; doi:10.3390/pharmaceutics15102424)
Supplement: Supplementary file 1 [file pharmaceutics-15-02424-s001.zip]

Archive with 1 entries (1 files):
- pharmaceutics-2611440-supplementary.pdf
